# Supplementary material for: A Fluoroponytailed NHC–Silver Complex Formed from Vinylimidazolium/AgNO3 under Aqueous–Ammoniacal Conditions
Source: Molecules. 2022 Jun 28;27(13):4137. doi: 10.3390/molecules27134137 (PMC9268170; doi:10.3390/molecules27134137)
Supplement: Supplementary file 1 [file molecules-27-04137-s001.zip]

Archive with 1 entries (1 files):
- molecules-1736720-supplementary.pdf
